# Supplementary material for: Effects of Magnesium- and Cinnamon Essential Oil-Enriched Edible Gel Coatings on the Quality Parameters of Strawberries
Source: Foods. 2026 Jul 17;15(14):2534. doi: 10.3390/foods15142534 (PMC13408616; doi:10.3390/foods15142534)
Supplement: Supplementary file 1 [file foods-15-02534-s001.zip]

Archive with 1 entries (1 files):
- foods-4402265-supplementary.pdf
